# Supplementary material for: A Synergistic Effect of Phthalimide-Substituted Sulfanyl Porphyrazines and Carbon Nanotubes to Improve the Electrocatalytic Detection of Hydrogen Peroxide
Source: Molecules. 2022 Jul 9;27(14):4409. doi: 10.3390/molecules27144409 (PMC9322414; doi:10.3390/molecules27144409)
Supplement: Supplementary file 1 [file molecules-27-04409-s001.zip]

Archive with 1 entries (1 files):
- molecules-1786067-supplementary.pdf
